# Supplementary material for: Nitrogen release rates from slow- and controlled-release fertilizers influenced by placement and temperature
Source: PLoS One. 2020 Jun 17;15(6):e0234544. doi: 10.1371/journal.pone.0234544 (PMC7299380; doi:10.1371/journal.pone.0234544)
Supplement: S1 Data — (XLSX) [file pone.0234544.s001.xlsx]

## Sheet: MetaData
"Experiment 1"
Column name	Units	Description
Fertilizer		Fertilizer type: polymer-sulfur coated urea (PCSCU); sulfur coated urea (SCU); polymer coated urea with varying release timings (PCU 45, 75, 120, 180 days)
Temperature		Temperature environment: indoors buffered temperature (static); field conditions exposed to daily high and lows (fluctuating)
DAF	day	Days after fertilization in which N release was measured
Position		Placement of fertilizer: on top of turfgrass thatch (thatch), on top of bare soil (surface), or buried 2.5 cm into the soil (incorporated)
OrthogPosition		Combining placement treatments into 2 groups: thatch + surface (Surface) and incorporated
Rep		assigned replication number
Nreleased_outliers removed	%	Measured N release. Outliers already removed
"Experiment 2"
Column name	Units	Description
Fertilizer		Fertilizer type: polymer coated urea with varying release timings (PCU 75 and 120 days)
Temperature		Temperature environment: growth chamber with temperature adjusted to match average outside temperature (static); field conditions exposed to daily high and lows (fluctuating)
Position		Placement of fertilizer: on top of bare soil (surface), buried 2.5 cm into the soil (incorporated); or in a mesh bag elevated in the air (hanging bag)
Moisture_trt		Different moisture treatments: treatments were watered once a week (1), or three times a week (3)
DAF	day	Days after fertilization in which N release was measured
Rep		Assigned replication number
Nreleased_outliers removed	% N released	Measured N release. Outliers already removed
"Measured vs Actual for Figure"
Column name	Units	Description
Experiment		Experiment Identifier
Fertilizer		Fertilizer type: polymer-sulfur coated urea (PCSCU); sulfur coated urea (SCU); polymer coated urea with varying release timings (PCU 45, 75, 120, 180 days)
OrthogPosition		Combining placement treatments into 2 groups: thatch + surface (Surface) and incorporated
Temperature		Temperature environment: indoors buffered temperature or in growth chamber (static); field conditions exposed to daily high and lows (fluctuating)
a	% N released	intercept of model (y = a + bX)
p_value_a		significance associated with intercept term
b	% N released / day	slope of the model (y= a + bX)
p_value_b		significance associated with slope term
r.squared		model fit using r squared
ID		Identifying which position treatments with each fertilizer type are being compared
model		model parameters used to predict N release
d_to_80	days	the estimated number of days required to release 80% of the fertilizer's nitrogen
expected_20	days	the expected number of days required to release 80% of the fertilizer's N at 20 oC in a laboratory setting
"Comparison of Methods"
Column name	Units	Description
Sample		Sample ID
Replicate		Replicated ID
% Total N, Experiment 1	% N	Measured total N (ammonium-N + nitrate-N) colorimetrically
% Total N, Experiment 2	% N	Measured total N with a liquid combustion analyzer
"Summary Statistics"
ANOVA tables from experiment 1 and experiment 2

## Sheet: Experiment 1
Fertilizer	Temperature	Position	OrthogPosition	DAF	Rep	Nreleased_outliers removed
PCSCU	Fluctuating	Middle	Incorporated	7	1	84
PCSCU	Fluctuating	Middle	Incorporated	7	2	80
PCSCU	Fluctuating	Middle	Incorporated	7	3	81
PCSCU	Fluctuating	Middle	Incorporated	14	1	78
PCSCU	Fluctuating	Middle	Incorporated	14	2	90
PCSCU	Fluctuating	Middle	Incorporated	14	3	100
PCSCU	Fluctuating	Middle	Incorporated	21	1	84
PCSCU	Fluctuating	Middle	Incorporated	21	2	95
PCSCU	Fluctuating	Middle	Incorporated	21	3	90
PCSCU	Fluctuating	Middle	Incorporated	28	1	100
PCSCU	Fluctuating	Middle	Incorporated	28	2	87
PCSCU	Fluctuating	Middle	Incorporated	28	3	93
PCSCU	Fluctuating	Middle	Incorporated	35	1	98
PCSCU	Fluctuating	Middle	Incorporated	35	2	100
PCSCU	Fluctuating	Middle	Incorporated	35	3	92
PCSCU	Fluctuating	Middle	Incorporated	42	1	95
PCSCU	Fluctuating	Middle	Incorporated	42	2	98
PCSCU	Fluctuating	Middle	Incorporated	42	3	101
PCSCU	Fluctuating	Middle	Incorporated	49	1	101
PCSCU	Fluctuating	Middle	Incorporated	49	2	102
PCSCU	Fluctuating	Middle	Incorporated	49	3	101
PCSCU	Fluctuating	Middle	Incorporated	56	1	100
PCSCU	Fluctuating	Middle	Incorporated	56	2	100
PCSCU	Fluctuating	Thatch	Surface	7	1	75
PCSCU	Fluctuating	Surface	Surface	7	1	84
PCSCU	Fluctuating	Thatch	Surface	7	2	91
PCSCU	Fluctuating	Surface	Surface	7	2	94
PCSCU	Fluctuating	Surface	Surface	7	3	76
PCSCU	Fluctuating	Thatch	Surface	7	3	72
PCSCU	Fluctuating	Thatch	Surface	14	1	74
PCSCU	Fluctuating	Surface	Surface	21	1	95
PCSCU	Fluctuating	Thatch	Surface	21	1	86
PCSCU	Fluctuating	Surface	Surface	21	2	99
PCSCU	Fluctuating	Thatch	Surface	21	2	96
PCSCU	Fluctuating	Thatch	Surface	21	3	90
PCSCU	Fluctuating	Surface	Surface	21	3	84
PCSCU	Fluctuating	Surface	Surface	28	1	99
PCSCU	Fluctuating	Thatch	Surface	28	2	97
PCSCU	Fluctuating	Surface	Surface	28	2	100
PCSCU	Fluctuating	Surface	Surface	28	3	100
PCSCU	Fluctuating	Thatch	Surface	28	3	97
PCSCU	Fluctuating	Surface	Surface	35	1	100
PCSCU	Fluctuating	Thatch	Surface	35	1	101
PCSCU	Fluctuating	Surface	Surface	35	2	100
PCSCU	Fluctuating	Thatch	Surface	35	2	96
PCSCU	Fluctuating	Thatch	Surface	35	3	100
PCSCU	Fluctuating	Surface	Surface	35	3	100
PCSCU	Fluctuating	Surface	Surface	35	4	100
PCSCU	Static	Middle	Incorporated	7	1	83
PCSCU	Static	Middle	Incorporated	7	2	87
PCSCU	Static	Middle	Incorporated	7	3	83
PCSCU	Static	Middle	Incorporated	14	1	84
PCSCU	Static	Middle	Incorporated	14	2	85
PCSCU	Static	Middle	Incorporated	14	3	84
PCSCU	Static	Middle	Incorporated	21	1	91
PCSCU	Static	Middle	Incorporated	21	2	94
PCSCU	Static	Middle	Incorporated	28	1	96
PCSCU	Static	Middle	Incorporated	28	2	93
PCSCU	Static	Middle	Incorporated	28	3	93
PCSCU	Static	Middle	Incorporated	35	1	94
PCSCU	Static	Middle	Incorporated	35	2	94
PCSCU	Static	Middle	Incorporated	35	3	91
PCSCU	Static	Middle	Incorporated	42	1	98
PCSCU	Static	Middle	Incorporated	42	2	95
PCSCU	Static	Middle	Incorporated	42	3	101
PCSCU	Static	Middle	Incorporated	49	1	101
PCSCU	Static	Middle	Incorporated	49	2	101
PCSCU	Static	Middle	Incorporated	49	3	99
PCSCU	Static	Middle	Incorporated	56	1	101
PCSCU	Static	Middle	Incorporated	56	2	97
PCSCU	Static	Middle	Incorporated	56	3	97
PCSCU	Static	Surface	Surface	7	1	76
PCSCU	Static	Thatch	Surface	7	1	57
PCSCU	Static	Surface	Surface	7	2	68
PCSCU	Static	Thatch	Surface	7	2	59
PCSCU	Static	Surface	Surface	7	3	72
PCSCU	Static	Thatch	Surface	7	3	74
PCSCU	Static	Thatch	Surface	14	1	62
PCSCU	Static	Surface	Surface	14	1	62
PCSCU	Static	Surface	Surface	14	2	65
PCSCU	Static	Thatch	Surface	14	2	63
PCSCU	Static	Surface	Surface	14	3	68
PCSCU	Static	Thatch	Surface	14	3	79
PCSCU	Static	Surface	Surface	21	1	77
PCSCU	Static	Thatch	Surface	21	1	78
PCSCU	Static	Thatch	Surface	21	2	71
PCSCU	Static	Surface	Surface	21	2	74
PCSCU	Static	Surface	Surface	21	3	62
PCSCU	Static	Thatch	Surface	21	3	76
PCSCU	Static	Surface	Surface	28	1	87
PCSCU	Static	Thatch	Surface	28	1	69
PCSCU	Static	Surface	Surface	28	2	81
PCSCU	Static	Thatch	Surface	28	2	86
PCSCU	Static	Thatch	Surface	28	3	75
PCSCU	Static	Surface	Surface	28	3	71
PCSCU	Static	Thatch	Surface	35	1	97
PCSCU	Static	Surface	Surface	35	1	93
PCSCU	Static	Surface	Surface	35	2	75
PCSCU	Static	Thatch	Surface	35	2	95
PCSCU	Static	Surface	Surface	35	3	90
PCSCU	Static	Thatch	Surface	35	3	85
PCSCU	Static	Surface	Surface	42	1	96
PCSCU	Static	Thatch	Surface	42	1	94
PCSCU	Static	Thatch	Surface	42	2	84
PCSCU	Static	Surface	Surface	42	2	94
PCSCU	Static	Surface	Surface	42	3	83
PCSCU	Static	Thatch	Surface	42	3	101
PCSCU	Static	Surface	Surface	49	1	101
PCSCU	Static	Surface	Surface	49	2	90
PCSCU	Static	Thatch	Surface	49	2	101
PCSCU	Static	Thatch	Surface	49	3	87
PCSCU	Static	Surface	Surface	49	3	89
PCSCU	Static	Surface	Surface	56	1	97
PCSCU	Static	Thatch	Surface	56	1	96
PCSCU	Static	Surface	Surface	56	2	87
PCSCU	Static	Thatch	Surface	56	2	91
PCSCU	Static	Surface	Surface	56	3	87
PCSCU	Static	Thatch	Surface	56	3	91
PCU 120	Fluctuating	Middle	Incorporated	7	1	18
PCU 120	Fluctuating	Middle	Incorporated	14	1	45
PCU 120	Fluctuating	Middle	Incorporated	14	2	16
PCU 120	Fluctuating	Middle	Incorporated	14	3	22
PCU 120	Fluctuating	Middle	Incorporated	21	1	0
PCU 120	Fluctuating	Middle	Incorporated	21	2	8
PCU 120	Fluctuating	Middle	Incorporated	21	3	14
PCU 120	Fluctuating	Middle	Incorporated	28	1	14
PCU 120	Fluctuating	Middle	Incorporated	28	2	8
PCU 120	Fluctuating	Middle	Incorporated	28	3	52
PCU 120	Fluctuating	Middle	Incorporated	35	1	37
PCU 120	Fluctuating	Middle	Incorporated	35	2	27
PCU 120	Fluctuating	Middle	Incorporated	35	3	31
PCU 120	Fluctuating	Middle	Incorporated	42	1	47
PCU 120	Fluctuating	Middle	Incorporated	42	2	26
PCU 120	Fluctuating	Middle	Incorporated	42	3	32
PCU 120	Fluctuating	Middle	Incorporated	49	1	27
PCU 120	Fluctuating	Middle	Incorporated	49	2	35
PCU 120	Fluctuating	Middle	Incorporated	49	3	50
PCU 120	Fluctuating	Middle	Incorporated	56	1	21
PCU 120	Fluctuating	Middle	Incorporated	63	1	49
PCU 120	Fluctuating	Middle	Incorporated	63	2	34
PCU 120	Fluctuating	Middle	Incorporated	63	3	25
PCU 120	Fluctuating	Middle	Incorporated	70	1	68
PCU 120	Fluctuating	Middle	Incorporated	70	2	54
PCU 120	Fluctuating	Middle	Incorporated	70	3	70
PCU 120	Fluctuating	Middle	Incorporated	77	1	50
PCU 120	Fluctuating	Middle	Incorporated	77	2	70
PCU 120	Fluctuating	Middle	Incorporated	77	3	68
PCU 120	Fluctuating	Middle	Incorporated	84	1	44
PCU 120	Fluctuating	Middle	Incorporated	84	2	78
PCU 120	Fluctuating	Middle	Incorporated	84	3	67
PCU 120	Fluctuating	Middle	Incorporated	91	1	81
PCU 120	Fluctuating	Middle	Incorporated	91	2	69
PCU 120	Fluctuating	Middle	Incorporated	91	3	71
PCU 120	Fluctuating	Middle	Incorporated	98	1	91
PCU 120	Fluctuating	Middle	Incorporated	98	2	83
PCU 120	Fluctuating	Middle	Incorporated	98	3	82
PCU 120	Fluctuating	Middle	Incorporated	105	1	78
PCU 120	Fluctuating	Middle	Incorporated	105	2	87
PCU 120	Fluctuating	Middle	Incorporated	112	1	64
PCU 120	Fluctuating	Middle	Incorporated	112	2	88
PCU 120	Fluctuating	Middle	Incorporated	112	3	84
PCU 120	Fluctuating	Surface	Surface	7	1	39
PCU 120	Fluctuating	Thatch	Surface	7	1	46
PCU 120	Fluctuating	Thatch	Surface	7	2	88
PCU 120	Fluctuating	Surface	Surface	7	2	48
PCU 120	Fluctuating	Surface	Surface	7	3	51
PCU 120	Fluctuating	Thatch	Surface	7	3	77
PCU 120	Fluctuating	Surface	Surface	14	1	19
PCU 120	Fluctuating	Surface	Surface	21	1	35
PCU 120	Fluctuating	Thatch	Surface	21	1	95
PCU 120	Fluctuating	Thatch	Surface	21	2	71
PCU 120	Fluctuating	Surface	Surface	21	2	30
PCU 120	Fluctuating	Surface	Surface	21	3	24
PCU 120	Fluctuating	Thatch	Surface	21	3	62
PCU 120	Fluctuating	Surface	Surface	28	1	70
PCU 120	Fluctuating	Thatch	Surface	28	1	70
PCU 120	Fluctuating	Thatch	Surface	28	2	90
PCU 120	Fluctuating	Surface	Surface	28	2	76
PCU 120	Fluctuating	Surface	Surface	28	3	88
PCU 120	Fluctuating	Thatch	Surface	28	3	96
PCU 120	Fluctuating	Surface	Surface	35	1	89
PCU 120	Fluctuating	Thatch	Surface	35	1	72
PCU 120	Fluctuating	Surface	Surface	35	2	68
PCU 120	Fluctuating	Thatch	Surface	35	2	76
PCU 120	Fluctuating	Surface	Surface	35	3	88
PCU 120	Fluctuating	Thatch	Surface	35	3	92
PCU 120	Static	Middle	Incorporated	7	1	11
PCU 120	Static	Middle	Incorporated	7	2	22
PCU 120	Static	Middle	Incorporated	7	3	26
PCU 120	Static	Middle	Incorporated	14	1	21
PCU 120	Static	Middle	Incorporated	14	2	23
PCU 120	Static	Middle	Incorporated	14	3	32
PCU 120	Static	Middle	Incorporated	21	1	33
PCU 120	Static	Middle	Incorporated	21	2	22
PCU 120	Static	Middle	Incorporated	21	3	36
PCU 120	Static	Middle	Incorporated	28	1	15
PCU 120	Static	Middle	Incorporated	35	1	36
PCU 120	Static	Middle	Incorporated	35	2	51
PCU 120	Static	Middle	Incorporated	35	3	59
PCU 120	Static	Middle	Incorporated	42	1	23
PCU 120	Static	Middle	Incorporated	42	2	41
PCU 120	Static	Middle	Incorporated	42	3	16
PCU 120	Static	Middle	Incorporated	49	1	18
PCU 120	Static	Middle	Incorporated	49	2	34
PCU 120	Static	Middle	Incorporated	49	3	21
PCU 120	Static	Middle	Incorporated	56	1	18
PCU 120	Static	Middle	Incorporated	56	2	14
PCU 120	Static	Middle	Incorporated	63	1	25
PCU 120	Static	Middle	Incorporated	63	2	40
PCU 120	Static	Middle	Incorporated	63	3	33
PCU 120	Static	Middle	Incorporated	70	1	21
PCU 120	Static	Middle	Incorporated	70	2	66
PCU 120	Static	Middle	Incorporated	70	3	70
PCU 120	Static	Middle	Incorporated	77	1	21
PCU 120	Static	Middle	Incorporated	77	2	39
PCU 120	Static	Middle	Incorporated	84	1	20
PCU 120	Static	Middle	Incorporated	84	2	27
PCU 120	Static	Middle	Incorporated	84	3	24
PCU 120	Static	Middle	Incorporated	91	1	17
PCU 120	Static	Middle	Incorporated	91	2	27
PCU 120	Static	Middle	Incorporated	91	3	17
PCU 120	Static	Middle	Incorporated	98	1	25
PCU 120	Static	Middle	Incorporated	98	2	20
PCU 120	Static	Middle	Incorporated	98	3	45
PCU 120	Static	Middle	Incorporated	105	1	39
PCU 120	Static	Middle	Incorporated	105	3	21
PCU 120	Static	Middle	Incorporated	105	4	43
PCU 120	Static	Middle	Incorporated	112	2	38
PCU 120	Static	Middle	Incorporated	112	3	20
PCU 120	Static	Middle	Incorporated	119	1	47
PCU 120	Static	Middle	Incorporated	119	2	22
PCU 120	Static	Middle	Incorporated	119	3	29
PCU 120	Static	Middle	Incorporated	126	1	39
PCU 120	Static	Middle	Incorporated	126	2	37
PCU 120	Static	Middle	Incorporated	126	3	27
PCU 120	Static	Surface	Surface	7	1	15
PCU 120	Static	Thatch	Surface	7	1	24
PCU 120	Static	Surface	Surface	7	2	5
PCU 120	Static	Surface	Surface	7	3	21
PCU 120	Static	Thatch	Surface	7	3	36
PCU 120	Static	Thatch	Surface	14	1	12
PCU 120	Static	Surface	Surface	14	1	17
PCU 120	Static	Thatch	Surface	14	2	27
PCU 120	Static	Surface	Surface	14	2	28
PCU 120	Static	Thatch	Surface	14	3	27
PCU 120	Static	Surface	Surface	14	3	37
PCU 120	Static	Thatch	Surface	21	1	16
PCU 120	Static	Surface	Surface	21	1	23
PCU 120	Static	Thatch	Surface	21	2	14
PCU 120	Static	Surface	Surface	21	2	17
PCU 120	Static	Thatch	Surface	21	3	25
PCU 120	Static	Surface	Surface	21	3	20
PCU 120	Static	Thatch	Surface	28	1	41
PCU 120	Static	Surface	Surface	28	1	29
PCU 120	Static	Thatch	Surface	28	2	25
PCU 120	Static	Surface	Surface	28	2	13
PCU 120	Static	Thatch	Surface	28	3	14
PCU 120	Static	Thatch	Surface	28	4	38
PCU 120	Static	Surface	Surface	35	1	34
PCU 120	Static	Thatch	Surface	35	1	43
PCU 120	Static	Surface	Surface	35	2	29
PCU 120	Static	Thatch	Surface	35	2	31
PCU 120	Static	Thatch	Surface	35	3	33
PCU 120	Static	Surface	Surface	42	1	15
PCU 120	Static	Thatch	Surface	42	1	41
PCU 120	Static	Thatch	Surface	42	2	10
PCU 120	Static	Surface	Surface	42	2	14
PCU 120	Static	Surface	Surface	42	3	14
PCU 120	Static	Thatch	Surface	42	3	29
PCU 120	Static	Surface	Surface	49	1	23
PCU 120	Static	Thatch	Surface	49	1	21
PCU 120	Static	Thatch	Surface	49	2	17
PCU 120	Static	Surface	Surface	49	2	14
PCU 120	Static	Surface	Surface	49	3	20
PCU 120	Static	Thatch	Surface	49	3	36
PCU 120	Static	Surface	Surface	56	1	45
PCU 120	Static	Thatch	Surface	56	1	30
PCU 120	Static	Thatch	Surface	56	2	9
PCU 120	Static	Surface	Surface	56	2	23
PCU 120	Static	Surface	Surface	56	3	14
PCU 120	Static	Thatch	Surface	56	3	19
PCU 120	Static	Surface	Surface	63	1	39
PCU 120	Static	Thatch	Surface	63	1	17
PCU 120	Static	Surface	Surface	63	2	18
PCU 120	Static	Thatch	Surface	63	2	20
PCU 120	Static	Surface	Surface	63	3	32
PCU 120	Static	Thatch	Surface	63	3	43
PCU 120	Static	Surface	Surface	70	1	1
PCU 120	Static	Thatch	Surface	70	1	17
PCU 120	Static	Surface	Surface	70	2	15
PCU 120	Static	Thatch	Surface	70	2	25
PCU 120	Static	Surface	Surface	70	3	26
PCU 120	Static	Thatch	Surface	70	3	28
PCU 120	Static	Surface	Surface	77	1	0
PCU 120	Static	Thatch	Surface	77	1	15
PCU 120	Static	Surface	Surface	77	2	6
PCU 120	Static	Thatch	Surface	77	2	17
PCU 120	Static	Surface	Surface	77	3	13
PCU 120	Static	Thatch	Surface	77	3	43
PCU 120	Static	Surface	Surface	84	1	6
PCU 120	Static	Thatch	Surface	84	1	48
PCU 120	Static	Thatch	Surface	84	2	39
PCU 120	Static	Surface	Surface	84	3	1
PCU 120	Static	Thatch	Surface	84	3	9
PCU 120	Static	Surface	Surface	91	1	9
PCU 120	Static	Thatch	Surface	91	1	15
PCU 120	Static	Surface	Surface	91	2	1
PCU 120	Static	Thatch	Surface	91	2	16
PCU 120	Static	Surface	Surface	91	3	5
PCU 120	Static	Thatch	Surface	91	3	42
PCU 120	Static	Surface	Surface	98	1	7
PCU 120	Static	Thatch	Surface	98	1	7
PCU 120	Static	Surface	Surface	98	2	21
PCU 120	Static	Thatch	Surface	98	2	12
PCU 120	Static	Surface	Surface	98	3	25
PCU 120	Static	Thatch	Surface	98	3	15
PCU 120	Static	Surface	Surface	105	1	26
PCU 120	Static	Thatch	Surface	105	1	57
PCU 120	Static	Surface	Surface	105	2	31
PCU 120	Static	Surface	Surface	105	3	12
PCU 120	Static	Surface	Surface	112	1	11
PCU 120	Static	Thatch	Surface	112	1	22
PCU 120	Static	Surface	Surface	112	2	10
PCU 120	Static	Thatch	Surface	112	2	5
PCU 120	Static	Surface	Surface	112	3	13
PCU 120	Static	Thatch	Surface	112	3	56
PCU 120	Static	Surface	Surface	119	1	41
PCU 120	Static	Thatch	Surface	119	1	38
PCU 120	Static	Surface	Surface	119	2	24
PCU 120	Static	Thatch	Surface	119	2	39
PCU 120	Static	Surface	Surface	119	3	52
PCU 120	Static	Thatch	Surface	119	3	42
PCU 120	Static	Thatch	Surface	126	1	42
PCU 120	Static	Surface	Surface	126	1	57
PCU 120	Static	Thatch	Surface	126	2	46
PCU 120	Static	Surface	Surface	126	2	39
PCU 120	Static	Thatch	Surface	126	3	45
PCU 120	Static	Surface	Surface	126	3	31
PCU 180	Fluctuating	Middle	Incorporated	7	1	10
PCU 180	Fluctuating	Middle	Incorporated	7	2	24
PCU 180	Fluctuating	Middle	Incorporated	7	3	8
PCU 180	Fluctuating	Middle	Incorporated	14	1	23
PCU 180	Fluctuating	Middle	Incorporated	14	2	16
PCU 180	Fluctuating	Middle	Incorporated	14	3	28
PCU 180	Fluctuating	Middle	Incorporated	21	1	19
PCU 180	Fluctuating	Middle	Incorporated	21	2	17
PCU 180	Fluctuating	Middle	Incorporated	21	3	25
PCU 180	Fluctuating	Middle	Incorporated	28	1	54
PCU 180	Fluctuating	Middle	Incorporated	28	2	27
PCU 180	Fluctuating	Middle	Incorporated	28	3	51
PCU 180	Fluctuating	Middle	Incorporated	28	4	52
PCU 180	Fluctuating	Middle	Incorporated	35	1	41
PCU 180	Fluctuating	Middle	Incorporated	35	2	46
PCU 180	Fluctuating	Middle	Incorporated	35	3	26
PCU 180	Fluctuating	Middle	Incorporated	42	1	47
PCU 180	Fluctuating	Middle	Incorporated	42	2	52
PCU 180	Fluctuating	Middle	Incorporated	42	3	38
PCU 180	Fluctuating	Middle	Incorporated	49	1	34
PCU 180	Fluctuating	Middle	Incorporated	49	2	65
PCU 180	Fluctuating	Middle	Incorporated	49	3	44
PCU 180	Fluctuating	Middle	Incorporated	56	1	49
PCU 180	Fluctuating	Middle	Incorporated	63	1	43
PCU 180	Fluctuating	Middle	Incorporated	63	2	36
PCU 180	Fluctuating	Middle	Incorporated	63	3	56
PCU 180	Fluctuating	Middle	Incorporated	70	1	38
PCU 180	Fluctuating	Middle	Incorporated	70	2	53
PCU 180	Fluctuating	Middle	Incorporated	70	3	57
PCU 180	Fluctuating	Middle	Incorporated	77	1	41
PCU 180	Fluctuating	Middle	Incorporated	77	2	61
PCU 180	Fluctuating	Middle	Incorporated	77	3	83
PCU 180	Fluctuating	Middle	Incorporated	84	1	46
PCU 180	Fluctuating	Middle	Incorporated	84	2	42
PCU 180	Fluctuating	Middle	Incorporated	84	3	47
PCU 180	Fluctuating	Middle	Incorporated	91	1	65
PCU 180	Fluctuating	Middle	Incorporated	91	2	84
PCU 180	Fluctuating	Middle	Incorporated	91	3	79
PCU 180	Fluctuating	Middle	Incorporated	98	1	68
PCU 180	Fluctuating	Middle	Incorporated	98	2	77
PCU 180	Fluctuating	Middle	Incorporated	98	3	68
PCU 180	Fluctuating	Middle	Incorporated	105	1	87
PCU 180	Fluctuating	Middle	Incorporated	105	2	76
PCU 180	Fluctuating	Middle	Incorporated	105	3	62
PCU 180	Fluctuating	Middle	Incorporated	112	1	88
PCU 180	Fluctuating	Middle	Incorporated	112	2	84
PCU 180	Fluctuating	Middle	Incorporated	112	3	80
PCU 180	Fluctuating	Thatch	Surface	7	1	16
PCU 180	Fluctuating	Surface	Surface	7	1	22
PCU 180	Fluctuating	Surface	Surface	7	2	21
PCU 180	Fluctuating	Thatch	Surface	7	2	26
PCU 180	Fluctuating	Thatch	Surface	7	3	36
PCU 180	Fluctuating	Surface	Surface	7	3	32
PCU 180	Fluctuating	Surface	Surface	14	1	53
PCU 180	Fluctuating	Surface	Surface	21	1	86
PCU 180	Fluctuating	Thatch	Surface	21	1	69
PCU 180	Fluctuating	Surface	Surface	21	2	66
PCU 180	Fluctuating	Thatch	Surface	21	2	39
PCU 180	Fluctuating	Thatch	Surface	21	3	30
PCU 180	Fluctuating	Surface	Surface	21	3	55
PCU 180	Fluctuating	Thatch	Surface	28	1	64
PCU 180	Fluctuating	Surface	Surface	28	1	72
PCU 180	Fluctuating	Surface	Surface	28	2	69
PCU 180	Fluctuating	Thatch	Surface	28	2	63
PCU 180	Fluctuating	Surface	Surface	28	3	69
PCU 180	Fluctuating	Surface	Surface	35	1	90
PCU 180	Fluctuating	Surface	Surface	35	2	60
PCU 180	Fluctuating	Thatch	Surface	35	2	81
PCU 180	Fluctuating	Thatch	Surface	35	3	95
PCU 180	Fluctuating	Surface	Surface	35	3	90
PCU 180	Static	Middle	Incorporated	7	1	20
PCU 180	Static	Middle	Incorporated	7	2	12
PCU 180	Static	Middle	Incorporated	7	3	26
PCU 180	Static	Middle	Incorporated	14	1	16
PCU 180	Static	Middle	Incorporated	14	2	28
PCU 180	Static	Middle	Incorporated	14	3	17
PCU 180	Static	Middle	Incorporated	21	1	20
PCU 180	Static	Middle	Incorporated	21	2	18
PCU 180	Static	Middle	Incorporated	21	3	12
PCU 180	Static	Middle	Incorporated	28	1	31
PCU 180	Static	Middle	Incorporated	28	2	20
PCU 180	Static	Middle	Incorporated	35	1	29
PCU 180	Static	Middle	Incorporated	35	2	24
PCU 180	Static	Middle	Incorporated	35	3	25
PCU 180	Static	Middle	Incorporated	42	1	29
PCU 180	Static	Middle	Incorporated	42	2	19
PCU 180	Static	Middle	Incorporated	42	3	28
PCU 180	Static	Middle	Incorporated	49	1	20
PCU 180	Static	Middle	Incorporated	49	2	18
PCU 180	Static	Middle	Incorporated	49	3	25
PCU 180	Static	Middle	Incorporated	56	1	17
PCU 180	Static	Middle	Incorporated	56	2	13
PCU 180	Static	Middle	Incorporated	56	3	13
PCU 180	Static	Middle	Incorporated	63	1	24
PCU 180	Static	Middle	Incorporated	63	2	27
PCU 180	Static	Middle	Incorporated	63	3	22
PCU 180	Static	Middle	Incorporated	70	1	23
PCU 180	Static	Middle	Incorporated	70	2	5
PCU 180	Static	Middle	Incorporated	70	3	23
PCU 180	Static	Middle	Incorporated	77	1	39
PCU 180	Static	Middle	Incorporated	77	2	11
PCU 180	Static	Middle	Incorporated	77	3	15
PCU 180	Static	Middle	Incorporated	84	1	21
PCU 180	Static	Middle	Incorporated	84	2	28
PCU 180	Static	Middle	Incorporated	84	3	20
PCU 180	Static	Middle	Incorporated	84	4	30
PCU 180	Static	Middle	Incorporated	91	1	18
PCU 180	Static	Middle	Incorporated	91	2	43
PCU 180	Static	Middle	Incorporated	98	1	36
PCU 180	Static	Middle	Incorporated	98	2	21
PCU 180	Static	Middle	Incorporated	98	3	32
PCU 180	Static	Middle	Incorporated	105	2	19
PCU 180	Static	Middle	Incorporated	105	3	19
PCU 180	Static	Middle	Incorporated	112	1	22
PCU 180	Static	Middle	Incorporated	112	2	16
PCU 180	Static	Middle	Incorporated	112	3	20
PCU 180	Static	Middle	Incorporated	119	1	18
PCU 180	Static	Middle	Incorporated	119	2	26
PCU 180	Static	Middle	Incorporated	119	3	28
PCU 180	Static	Middle	Incorporated	126	1	32
PCU 180	Static	Middle	Incorporated	126	2	25
PCU 180	Static	Middle	Incorporated	126	3	27
PCU 180	Static	Middle	Incorporated	126	4	16
PCU 180	Static	Middle	Incorporated	133	1	34
PCU 180	Static	Middle	Incorporated	133	2	25
PCU 180	Static	Middle	Incorporated	133	3	44
PCU 180	Static	Middle	Incorporated	140	1	13
PCU 180	Static	Middle	Incorporated	140	2	28
PCU 180	Static	Middle	Incorporated	140	3	20
PCU 180	Static	Middle	Incorporated	147	1	40
PCU 180	Static	Middle	Incorporated	147	2	39
PCU 180	Static	Middle	Incorporated	147	3	31
PCU 180	Static	Middle	Incorporated	154	1	33
PCU 180	Static	Middle	Incorporated	154	2	35
PCU 180	Static	Middle	Incorporated	154	3	39
PCU 180	Static	Middle	Incorporated	161	1	33
PCU 180	Static	Middle	Incorporated	161	2	34
PCU 180	Static	Middle	Incorporated	161	3	27
PCU 180	Static	Middle	Incorporated	168	1	38
PCU 180	Static	Middle	Incorporated	168	2	37
PCU 180	Static	Middle	Incorporated	168	3	21
PCU 180	Static	Middle	Incorporated	175	1	28
PCU 180	Static	Middle	Incorporated	175	3	31
PCU 180	Static	Middle	Incorporated	182	1	21
PCU 180	Static	Middle	Incorporated	182	2	24
PCU 180	Static	Middle	Incorporated	182	3	27
PCU 180	Static	Surface	Surface	7	1	12
PCU 180	Static	Thatch	Surface	7	1	11
PCU 180	Static	Surface	Surface	7	2	18
PCU 180	Static	Thatch	Surface	7	2	22
PCU 180	Static	Surface	Surface	7	3	26
PCU 180	Static	Thatch	Surface	7	3	18
PCU 180	Static	Surface	Surface	14	1	22
PCU 180	Static	Thatch	Surface	14	1	20
PCU 180	Static	Thatch	Surface	14	2	28
PCU 180	Static	Surface	Surface	14	2	40
PCU 180	Static	Surface	Surface	14	3	18
PCU 180	Static	Thatch	Surface	14	3	21
PCU 180	Static	Thatch	Surface	14	4	19
PCU 180	Static	Thatch	Surface	21	1	34
PCU 180	Static	Surface	Surface	21	1	28
PCU 180	Static	Surface	Surface	21	2	20
PCU 180	Static	Thatch	Surface	21	2	19
PCU 180	Static	Surface	Surface	21	3	17
PCU 180	Static	Thatch	Surface	21	3	9
PCU 180	Static	Surface	Surface	28	1	18
PCU 180	Static	Surface	Surface	28	2	19
PCU 180	Static	Thatch	Surface	28	2	24
PCU 180	Static	Surface	Surface	28	3	41
PCU 180	Static	Thatch	Surface	28	3	37
PCU 180	Static	Thatch	Surface	28	4	55
PCU 180	Static	Surface	Surface	35	1	49
PCU 180	Static	Thatch	Surface	35	1	24
PCU 180	Static	Thatch	Surface	35	2	50
PCU 180	Static	Surface	Surface	35	2	40
PCU 180	Static	Surface	Surface	35	3	41
PCU 180	Static	Thatch	Surface	42	1	33
PCU 180	Static	Surface	Surface	42	1	31
PCU 180	Static	Thatch	Surface	42	2	43
PCU 180	Static	Surface	Surface	42	2	20
PCU 180	Static	Surface	Surface	42	3	32
PCU 180	Static	Thatch	Surface	42	3	13
PCU 180	Static	Thatch	Surface	49	1	24
PCU 180	Static	Surface	Surface	49	1	21
PCU 180	Static	Surface	Surface	49	2	16
PCU 180	Static	Thatch	Surface	49	2	12
PCU 180	Static	Thatch	Surface	49	3	16
PCU 180	Static	Surface	Surface	56	1	0
PCU 180	Static	Thatch	Surface	56	1	13
PCU 180	Static	Surface	Surface	56	2	18
PCU 180	Static	Thatch	Surface	56	2	21
PCU 180	Static	Surface	Surface	56	3	19
PCU 180	Static	Thatch	Surface	56	3	24
PCU 180	Static	Surface	Surface	63	1	26
PCU 180	Static	Thatch	Surface	63	1	21
PCU 180	Static	Thatch	Surface	63	2	20
PCU 180	Static	Surface	Surface	63	2	27
PCU 180	Static	Thatch	Surface	63	3	17
PCU 180	Static	Surface	Surface	70	1	66
PCU 180	Static	Thatch	Surface	70	1	0
PCU 180	Static	Thatch	Surface	70	2	0
PCU 180	Static	Surface	Surface	70	2	0
PCU 180	Static	Thatch	Surface	70	3	30
PCU 180	Static	Surface	Surface	70	3	11
PCU 180	Static	Thatch	Surface	77	1	8
PCU 180	Static	Surface	Surface	77	1	11
PCU 180	Static	Surface	Surface	77	2	13
PCU 180	Static	Thatch	Surface	77	2	0
PCU 180	Static	Thatch	Surface	77	3	17
PCU 180	Static	Surface	Surface	77	3	13
PCU 180	Static	Thatch	Surface	84	1	17
PCU 180	Static	Surface	Surface	84	1	11
PCU 180	Static	Surface	Surface	84	2	15
PCU 180	Static	Thatch	Surface	84	2	9
PCU 180	Static	Thatch	Surface	84	3	21
PCU 180	Static	Surface	Surface	84	3	0
PCU 180	Static	Thatch	Surface	91	1	12
PCU 180	Static	Thatch	Surface	91	2	19
PCU 180	Static	Surface	Surface	91	2	12
PCU 180	Static	Surface	Surface	91	3	5
PCU 180	Static	Surface	Surface	98	1	23
PCU 180	Static	Thatch	Surface	98	1	19
PCU 180	Static	Surface	Surface	98	2	11
PCU 180	Static	Thatch	Surface	98	2	13
PCU 180	Static	Thatch	Surface	98	3	8
PCU 180	Static	Surface	Surface	98	3	9
PCU 180	Static	Surface	Surface	105	1	12
PCU 180	Static	Surface	Surface	105	2	24
PCU 180	Static	Surface	Surface	105	3	25
PCU 180	Static	Thatch	Surface	112	1	28
PCU 180	Static	Surface	Surface	112	1	20
PCU 180	Static	Thatch	Surface	112	2	14
PCU 180	Static	Thatch	Surface	112	3	21
PCU 180	Static	Thatch	Surface	119	1	26
PCU 180	Static	Thatch	Surface	119	2	42
PCU 180	Static	Thatch	Surface	119	3	47
PCU 180	Static	Thatch	Surface	126	1	20
PCU 180	Static	Thatch	Surface	126	2	28
PCU 180	Static	Surface	Surface	126	2	36
PCU 180	Static	Surface	Surface	126	3	53
PCU 180	Static	Surface	Surface	133	1	22
PCU 180	Static	Thatch	Surface	133	1	49
PCU 180	Static	Surface	Surface	133	2	35
PCU 180	Static	Thatch	Surface	133	2	52
PCU 180	Static	Surface	Surface	133	3	52
PCU 180	Static	Thatch	Surface	133	3	38
PCU 180	Static	Surface	Surface	140	1	25
PCU 180	Static	Thatch	Surface	140	1	32
PCU 180	Static	Thatch	Surface	140	2	6
PCU 180	Static	Surface	Surface	140	2	28
PCU 180	Static	Thatch	Surface	140	3	2
PCU 180	Static	Surface	Surface	140	3	14
PCU 180	Static	Thatch	Surface	147	1	37
PCU 180	Static	Surface	Surface	147	1	35
PCU 180	Static	Surface	Surface	147	2	40
PCU 180	Static	Thatch	Surface	147	2	44
PCU 180	Static	Thatch	Surface	147	3	44
PCU 180	Static	Surface	Surface	147	3	31
PCU 180	Static	Surface	Surface	154	1	19
PCU 180	Static	Thatch	Surface	154	1	20
PCU 180	Static	Surface	Surface	154	2	20
PCU 180	Static	Thatch	Surface	154	2	27
PCU 180	Static	Surface	Surface	154	3	13
PCU 180	Static	Thatch	Surface	154	3	22
PCU 180	Static	Surface	Surface	161	1	37
PCU 180	Static	Thatch	Surface	161	1	6
PCU 180	Static	Surface	Surface	161	2	23
PCU 180	Static	Thatch	Surface	161	2	38
PCU 180	Static	Surface	Surface	161	3	25
PCU 180	Static	Thatch	Surface	161	3	25
PCU 180	Static	Surface	Surface	168	1	17
PCU 180	Static	Thatch	Surface	168	1	28
PCU 180	Static	Thatch	Surface	168	2	26
PCU 180	Static	Surface	Surface	168	2	19
PCU 180	Static	Thatch	Surface	168	3	18
PCU 180	Static	Surface	Surface	168	3	16
PCU 180	Static	Thatch	Surface	175	1	18
PCU 180	Static	Surface	Surface	175	1	33
PCU 180	Static	Surface	Surface	175	2	29
PCU 180	Static	Thatch	Surface	175	2	34
PCU 180	Static	Thatch	Surface	175	3	20
PCU 180	Static	Thatch	Surface	182	1	34
PCU 180	Static	Surface	Surface	182	1	10
PCU 180	Static	Thatch	Surface	182	2	41
PCU 180	Static	Surface	Surface	182	2	25
PCU 180	Static	Surface	Surface	182	3	37
PCU 180	Static	Thatch	Surface	182	3	23
PCU 45	Fluctuating	Middle	Incorporated	7	1	32
PCU 45	Fluctuating	Middle	Incorporated	7	2	80
PCU 45	Fluctuating	Middle	Incorporated	14	1	42
PCU 45	Fluctuating	Middle	Incorporated	14	1	78
PCU 45	Fluctuating	Middle	Incorporated	14	2	47
PCU 45	Fluctuating	Middle	Incorporated	21	1	81
PCU 45	Fluctuating	Middle	Incorporated	21	2	42
PCU 45	Fluctuating	Middle	Incorporated	28	1	73
PCU 45	Fluctuating	Middle	Incorporated	28	2	79
PCU 45	Fluctuating	Middle	Incorporated	28	3	75
PCU 45	Fluctuating	Middle	Incorporated	35	1	50
PCU 45	Fluctuating	Middle	Incorporated	35	2	48
PCU 45	Fluctuating	Middle	Incorporated	35	3	52
PCU 45	Fluctuating	Middle	Incorporated	42	1	77
PCU 45	Fluctuating	Middle	Incorporated	42	2	59
PCU 45	Fluctuating	Middle	Incorporated	42	3	64
PCU 45	Fluctuating	Middle	Incorporated	49	1	67
PCU 45	Fluctuating	Middle	Incorporated	49	2	76
PCU 45	Fluctuating	Middle	Incorporated	49	3	55
PCU 45	Fluctuating	Middle	Incorporated	56	1	84
PCU 45	Fluctuating	Thatch	Surface	7	1	55
PCU 45	Fluctuating	Surface	Surface	7	1	38
PCU 45	Fluctuating	Thatch	Surface	7	2	42
PCU 45	Fluctuating	Surface	Surface	7	2	47
PCU 45	Fluctuating	Surface	Surface	7	3	49
PCU 45	Fluctuating	Surface	Surface	21	1	72
PCU 45	Fluctuating	Thatch	Surface	21	1	84
PCU 45	Fluctuating	Thatch	Surface	21	2	82
PCU 45	Fluctuating	Surface	Surface	21	2	67
PCU 45	Fluctuating	Surface	Surface	21	3	56
PCU 45	Fluctuating	Thatch	Surface	21	3	62
PCU 45	Fluctuating	Surface	Surface	28	1	67
PCU 45	Fluctuating	Thatch	Surface	28	1	87
PCU 45	Fluctuating	Surface	Surface	28	2	95
PCU 45	Fluctuating	Thatch	Surface	28	2	81
PCU 45	Fluctuating	Surface	Surface	28	3	62
PCU 45	Fluctuating	Thatch	Surface	28	3	91
PCU 45	Fluctuating	Surface	Surface	35	1	95
PCU 45	Fluctuating	Thatch	Surface	35	1	100
PCU 45	Fluctuating	Surface	Surface	35	2	86
PCU 45	Fluctuating	Thatch	Surface	35	2	100
PCU 45	Fluctuating	Surface	Surface	35	3	100
PCU 45	Fluctuating	Thatch	Surface	35	3	100
PCU 45	Static	Middle	Incorporated	7	2	39
PCU 45	Static	Middle	Incorporated	7	3	29
PCU 45	Static	Middle	Incorporated	14	2	40
PCU 45	Static	Middle	Incorporated	14	3	69
PCU 45	Static	Middle	Incorporated	21	2	43
PCU 45	Static	Middle	Incorporated	21	3	26
PCU 45	Static	Middle	Incorporated	28	1	17
PCU 45	Static	Middle	Incorporated	28	2	31
PCU 45	Static	Middle	Incorporated	28	3	41
PCU 45	Static	Middle	Incorporated	35	1	31
PCU 45	Static	Middle	Incorporated	35	2	15
PCU 45	Static	Middle	Incorporated	35	3	47
PCU 45	Static	Middle	Incorporated	42	1	57
PCU 45	Static	Middle	Incorporated	42	2	55
PCU 45	Static	Middle	Incorporated	42	3	53
PCU 45	Static	Middle	Incorporated	49	1	47
PCU 45	Static	Middle	Incorporated	49	2	75
PCU 45	Static	Middle	Incorporated	49	3	60
PCU 45	Static	Middle	Incorporated	56	1	48
PCU 45	Static	Middle	Incorporated	56	2	55
PCU 45	Static	Middle	Incorporated	56	3	55
PCU 45	Static	Surface	Surface	7	1	4
PCU 45	Static	Thatch	Surface	7	1	9
PCU 45	Static	Surface	Surface	7	2	17
PCU 45	Static	Thatch	Surface	7	2	29
PCU 45	Static	Surface	Surface	7	3	7
PCU 45	Static	Thatch	Surface	7	3	13
PCU 45	Static	Thatch	Surface	14	1	24
PCU 45	Static	Surface	Surface	14	1	21
PCU 45	Static	Surface	Surface	14	2	11
PCU 45	Static	Thatch	Surface	14	2	42
PCU 45	Static	Surface	Surface	14	3	15
PCU 45	Static	Thatch	Surface	14	3	33
PCU 45	Static	Thatch	Surface	21	1	30
PCU 45	Static	Thatch	Surface	21	2	30
PCU 45	Static	Surface	Surface	21	2	16
PCU 45	Static	Surface	Surface	21	3	16
PCU 45	Static	Thatch	Surface	21	3	7
PCU 45	Static	Surface	Surface	28	1	25
PCU 45	Static	Thatch	Surface	28	1	21
PCU 45	Static	Surface	Surface	28	2	28
PCU 45	Static	Thatch	Surface	28	2	35
PCU 45	Static	Thatch	Surface	28	3	22
PCU 45	Static	Surface	Surface	28	3	38
PCU 45	Static	Surface	Surface	35	1	27
PCU 45	Static	Surface	Surface	35	2	32
PCU 45	Static	Thatch	Surface	35	2	46
PCU 45	Static	Surface	Surface	35	3	18
PCU 45	Static	Thatch	Surface	35	3	25
PCU 45	Static	Thatch	Surface	42	1	31
PCU 45	Static	Thatch	Surface	42	2	29
PCU 45	Static	Surface	Surface	42	2	26
PCU 45	Static	Surface	Surface	42	3	20
PCU 45	Static	Thatch	Surface	42	3	38
PCU 45	Static	Surface	Surface	49	1	22
PCU 45	Static	Thatch	Surface	49	1	40
PCU 45	Static	Surface	Surface	49	2	21
PCU 45	Static	Thatch	Surface	49	2	44
PCU 45	Static	Thatch	Surface	49	3	14
PCU 45	Static	Surface	Surface	49	3	34
PCU 45	Static	Surface	Surface	56	1	51
PCU 45	Static	Thatch	Surface	56	1	52
PCU 45	Static	Surface	Surface	56	2	25
PCU 45	Static	Thatch	Surface	56	2	25
PCU 45	Static	Surface	Surface	56	3	47
PCU 45	Static	Thatch	Surface	56	3	29
PCU 75	Fluctuating	Middle	Incorporated	7	1	39
PCU 75	Fluctuating	Middle	Incorporated	7	2	25
PCU 75	Fluctuating	Middle	Incorporated	7	3	19
PCU 75	Fluctuating	Middle	Incorporated	14	1	35
PCU 75	Fluctuating	Middle	Incorporated	14	2	9
PCU 75	Fluctuating	Middle	Incorporated	14	3	19
PCU 75	Fluctuating	Middle	Incorporated	21	2	28
PCU 75	Fluctuating	Middle	Incorporated	21	3	21
PCU 75	Fluctuating	Middle	Incorporated	28	1	61
PCU 75	Fluctuating	Middle	Incorporated	28	2	53
PCU 75	Fluctuating	Middle	Incorporated	28	3	70
PCU 75	Fluctuating	Middle	Incorporated	35	1	51
PCU 75	Fluctuating	Middle	Incorporated	35	2	45
PCU 75	Fluctuating	Middle	Incorporated	35	3	53
PCU 75	Fluctuating	Middle	Incorporated	42	1	71
PCU 75	Fluctuating	Middle	Incorporated	42	2	55
PCU 75	Fluctuating	Middle	Incorporated	42	3	78
PCU 75	Fluctuating	Middle	Incorporated	49	1	78
PCU 75	Fluctuating	Middle	Incorporated	49	2	40
PCU 75	Fluctuating	Middle	Incorporated	49	3	92
PCU 75	Fluctuating	Middle	Incorporated	56	1	74
PCU 75	Fluctuating	Middle	Incorporated	56	2	69
PCU 75	Fluctuating	Middle	Incorporated	63	1	78
PCU 75	Fluctuating	Middle	Incorporated	63	2	78
PCU 75	Fluctuating	Middle	Incorporated	63	3	73
PCU 75	Fluctuating	Middle	Incorporated	70	1	85
PCU 75	Fluctuating	Middle	Incorporated	70	2	52
PCU 75	Fluctuating	Middle	Incorporated	70	3	68
PCU 75	Fluctuating	Middle	Incorporated	77	1	60
PCU 75	Fluctuating	Middle	Incorporated	77	2	81
PCU 75	Fluctuating	Middle	Incorporated	77	3	70
PCU 75	Fluctuating	Middle	Incorporated	84	1	88
PCU 75	Fluctuating	Middle	Incorporated	84	2	85
PCU 75	Fluctuating	Middle	Incorporated	84	3	86
PCU 75	Fluctuating	Thatch	Surface	7	1	38
PCU 75	Fluctuating	Surface	Surface	7	1	100
PCU 75	Fluctuating	Surface	Surface	7	2	76
PCU 75	Fluctuating	Thatch	Surface	7	2	56
PCU 75	Fluctuating	Thatch	Surface	7	3	34
PCU 75	Fluctuating	Surface	Surface	7	3	100
PCU 75	Fluctuating	Thatch	Surface	14	1	19
PCU 75	Fluctuating	Surface	Surface	21	1	79
PCU 75	Fluctuating	Thatch	Surface	21	1	87
PCU 75	Fluctuating	Surface	Surface	21	2	57
PCU 75	Fluctuating	Thatch	Surface	21	2	59
PCU 75	Fluctuating	Surface	Surface	21	3	58
PCU 75	Fluctuating	Thatch	Surface	21	3	38
PCU 75	Fluctuating	Surface	Surface	28	1	90
PCU 75	Fluctuating	Thatch	Surface	28	1	84
PCU 75	Fluctuating	Surface	Surface	28	2	87
PCU 75	Fluctuating	Thatch	Surface	28	2	14
PCU 75	Fluctuating	Thatch	Surface	28	3	70
PCU 75	Fluctuating	Surface	Surface	28	3	90
PCU 75	Fluctuating	Surface	Surface	35	1	85
PCU 75	Fluctuating	Thatch	Surface	35	1	84
PCU 75	Fluctuating	Surface	Surface	35	2	84
PCU 75	Fluctuating	Thatch	Surface	35	2	85
PCU 75	Fluctuating	Surface	Surface	35	3	100
PCU 75	Fluctuating	Thatch	Surface	35	3	100
PCU 75	Static	Middle	Incorporated	7	1	42
PCU 75	Static	Middle	Incorporated	7	2	21
PCU 75	Static	Middle	Incorporated	7	4	27
PCU 75	Static	Middle	Incorporated	14	1	20
PCU 75	Static	Middle	Incorporated	14	2	19
PCU 75	Static	Middle	Incorporated	14	3	7
PCU 75	Static	Middle	Incorporated	21	1	30
PCU 75	Static	Middle	Incorporated	21	2	15
PCU 75	Static	Middle	Incorporated	21	3	20
PCU 75	Static	Middle	Incorporated	28	1	14
PCU 75	Static	Middle	Incorporated	28	2	10
PCU 75	Static	Middle	Incorporated	28	3	17
PCU 75	Static	Middle	Incorporated	35	1	27
PCU 75	Static	Middle	Incorporated	35	2	23
PCU 75	Static	Middle	Incorporated	35	3	12
PCU 75	Static	Middle	Incorporated	42	1	61
PCU 75	Static	Middle	Incorporated	42	2	54
PCU 75	Static	Middle	Incorporated	42	3	32
PCU 75	Static	Middle	Incorporated	49	1	54
PCU 75	Static	Middle	Incorporated	49	2	46
PCU 75	Static	Middle	Incorporated	49	3	36
PCU 75	Static	Middle	Incorporated	56	1	43
PCU 75	Static	Middle	Incorporated	56	2	77
PCU 75	Static	Middle	Incorporated	63	1	48
PCU 75	Static	Middle	Incorporated	63	2	50
PCU 75	Static	Middle	Incorporated	63	3	57
PCU 75	Static	Middle	Incorporated	70	1	76
PCU 75	Static	Middle	Incorporated	70	2	74
PCU 75	Static	Middle	Incorporated	70	3	62
PCU 75	Static	Middle	Incorporated	77	1	53
PCU 75	Static	Middle	Incorporated	77	2	62
PCU 75	Static	Middle	Incorporated	77	3	64
PCU 75	Static	Middle	Incorporated	84	1	76
PCU 75	Static	Middle	Incorporated	84	2	56
PCU 75	Static	Middle	Incorporated	84	3	63
PCU 75	Static	Surface	Surface	7	1	11
PCU 75	Static	Thatch	Surface	7	1	17
PCU 75	Static	Surface	Surface	7	2	16
PCU 75	Static	Thatch	Surface	7	2	13
PCU 75	Static	Surface	Surface	7	3	10
PCU 75	Static	Thatch	Surface	7	3	23
PCU 75	Static	Thatch	Surface	14	1	4
PCU 75	Static	Surface	Surface	14	1	8
PCU 75	Static	Thatch	Surface	14	2	16
PCU 75	Static	Surface	Surface	14	3	19
PCU 75	Static	Thatch	Surface	14	3	21
PCU 75	Static	Surface	Surface	21	1	16
PCU 75	Static	Thatch	Surface	21	1	20
PCU 75	Static	Surface	Surface	21	2	23
PCU 75	Static	Thatch	Surface	21	2	30
PCU 75	Static	Thatch	Surface	21	3	5
PCU 75	Static	Surface	Surface	21	3	11
PCU 75	Static	Surface	Surface	28	1	41
PCU 75	Static	Thatch	Surface	28	1	34
PCU 75	Static	Surface	Surface	28	2	15
PCU 75	Static	Thatch	Surface	28	2	39
PCU 75	Static	Surface	Surface	28	3	28
PCU 75	Static	Thatch	Surface	28	3	8
PCU 75	Static	Thatch	Surface	35	1	34
PCU 75	Static	Surface	Surface	35	1	42
PCU 75	Static	Thatch	Surface	35	2	30
PCU 75	Static	Surface	Surface	35	2	27
PCU 75	Static	Thatch	Surface	35	3	27
PCU 75	Static	Surface	Surface	35	3	30
PCU 75	Static	Thatch	Surface	42	1	29
PCU 75	Static	Surface	Surface	42	1	29
PCU 75	Static	Thatch	Surface	42	2	30
PCU 75	Static	Surface	Surface	42	2	27
PCU 75	Static	Thatch	Surface	42	3	30
PCU 75	Static	Surface	Surface	42	3	25
PCU 75	Static	Surface	Surface	49	1	28
PCU 75	Static	Thatch	Surface	49	1	25
PCU 75	Static	Surface	Surface	49	2	33
PCU 75	Static	Thatch	Surface	49	2	22
PCU 75	Static	Surface	Surface	49	3	36
PCU 75	Static	Thatch	Surface	49	3	21
PCU 75	Static	Thatch	Surface	56	1	21
PCU 75	Static	Surface	Surface	56	1	31
PCU 75	Static	Surface	Surface	56	2	15
PCU 75	Static	Thatch	Surface	56	2	15
PCU 75	Static	Surface	Surface	56	3	12
PCU 75	Static	Thatch	Surface	56	3	30
PCU 75	Static	Surface	Surface	63	1	33
PCU 75	Static	Thatch	Surface	63	1	14
PCU 75	Static	Thatch	Surface	63	2	36
PCU 75	Static	Surface	Surface	63	2	41
PCU 75	Static	Thatch	Surface	63	3	38
PCU 75	Static	Surface	Surface	63	3	18
PCU 75	Static	Surface	Surface	70	1	10
PCU 75	Static	Surface	Surface	70	2	14
PCU 75	Static	Thatch	Surface	70	2	23
PCU 75	Static	Surface	Surface	70	3	27
PCU 75	Static	Thatch	Surface	70	3	29
PCU 75	Static	Surface	Surface	77	1	36
PCU 75	Static	Thatch	Surface	77	1	12
PCU 75	Static	Surface	Surface	77	2	10
PCU 75	Static	Thatch	Surface	77	2	12
PCU 75	Static	Thatch	Surface	77	3	40
PCU 75	Static	Surface	Surface	77	3	13
PCU 75	Static	Thatch	Surface	84	1	20
PCU 75	Static	Surface	Surface	84	1	11
PCU 75	Static	Surface	Surface	84	2	12
PCU 75	Static	Thatch	Surface	84	2	36
PCU 75	Static	Thatch	Surface	84	3	33
PCU 75	Static	Surface	Surface	84	3	10
SCU	Fluctuating	Middle	Incorporated	7	1	81
SCU	Fluctuating	Middle	Incorporated	7	2	76
SCU	Fluctuating	Middle	Incorporated	7	3	87
SCU	Fluctuating	Middle	Incorporated	14	1	100
SCU	Fluctuating	Middle	Incorporated	14	2	95
SCU	Fluctuating	Middle	Incorporated	14	3	89
SCU	Fluctuating	Middle	Incorporated	21	1	90
SCU	Fluctuating	Middle	Incorporated	21	2	92
SCU	Fluctuating	Middle	Incorporated	21	3	79
SCU	Fluctuating	Middle	Incorporated	28	1	89
SCU	Fluctuating	Middle	Incorporated	28	2	96
SCU	Fluctuating	Middle	Incorporated	28	3	100
SCU	Fluctuating	Middle	Incorporated	35	1	85
SCU	Fluctuating	Middle	Incorporated	35	2	97
SCU	Fluctuating	Middle	Incorporated	35	3	100
SCU	Fluctuating	Middle	Incorporated	42	1	91
SCU	Fluctuating	Middle	Incorporated	42	2	97
SCU	Fluctuating	Middle	Incorporated	42	3	101
SCU	Fluctuating	Middle	Incorporated	49	1	96
SCU	Fluctuating	Middle	Incorporated	49	2	100
SCU	Fluctuating	Middle	Incorporated	63	1	93
SCU	Fluctuating	Middle	Incorporated	63	2	85
SCU	Fluctuating	Middle	Incorporated	63	3	101
SCU	Fluctuating	Middle	Incorporated	70	1	100
SCU	Fluctuating	Middle	Incorporated	70	2	93
SCU	Fluctuating	Middle	Incorporated	70	3	100
SCU	Fluctuating	Thatch	Surface	7	1	95
SCU	Fluctuating	Surface	Surface	7	1	88
SCU	Fluctuating	Surface	Surface	7	2	86
SCU	Fluctuating	Thatch	Surface	7	2	92
SCU	Fluctuating	Thatch	Surface	7	3	90
SCU	Fluctuating	Surface	Surface	7	3	89
SCU	Fluctuating	Thatch	Surface	14	1	78
SCU	Fluctuating	Surface	Surface	14	1	94
SCU	Fluctuating	Thatch	Surface	21	1	99
SCU	Fluctuating	Surface	Surface	21	1	99
SCU	Fluctuating	Thatch	Surface	21	2	94
SCU	Fluctuating	Surface	Surface	21	2	99
SCU	Fluctuating	Thatch	Surface	21	3	93
SCU	Fluctuating	Thatch	Surface	21	4	79
SCU	Fluctuating	Thatch	Surface	28	1	100
SCU	Fluctuating	Surface	Surface	28	1	100
SCU	Fluctuating	Thatch	Surface	28	2	95
SCU	Fluctuating	Surface	Surface	28	2	100
SCU	Fluctuating	Surface	Surface	28	3	97
SCU	Fluctuating	Thatch	Surface	28	3	100
SCU	Fluctuating	Surface	Surface	35	1	100
SCU	Fluctuating	Thatch	Surface	35	1	100
SCU	Fluctuating	Surface	Surface	35	2	101
SCU	Fluctuating	Thatch	Surface	35	2	100
SCU	Fluctuating	Surface	Surface	35	3	92
SCU	Fluctuating	Thatch	Surface	35	3	100
SCU	Fluctuating	Surface	Surface	35	4	100
SCU	Static	Middle	Incorporated	7	1	84
SCU	Static	Middle	Incorporated	7	2	85
SCU	Static	Middle	Incorporated	7	3	89
SCU	Static	Middle	Incorporated	14	1	99
SCU	Static	Middle	Incorporated	14	2	94
SCU	Static	Middle	Incorporated	14	3	100
SCU	Static	Middle	Incorporated	21	1	91
SCU	Static	Middle	Incorporated	21	2	88
SCU	Static	Middle	Incorporated	28	1	95
SCU	Static	Middle	Incorporated	28	2	94
SCU	Static	Middle	Incorporated	35	1	84
SCU	Static	Middle	Incorporated	35	2	93
SCU	Static	Middle	Incorporated	35	3	94
SCU	Static	Middle	Incorporated	42	1	94
SCU	Static	Middle	Incorporated	42	2	96
SCU	Static	Middle	Incorporated	42	3	97
SCU	Static	Middle	Incorporated	49	1	98
SCU	Static	Middle	Incorporated	49	2	92
SCU	Static	Middle	Incorporated	49	3	100
SCU	Static	Middle	Incorporated	49	4	103
SCU	Static	Middle	Incorporated	56	1	90
SCU	Static	Middle	Incorporated	56	2	99
SCU	Static	Middle	Incorporated	56	3	94
SCU	Static	Middle	Incorporated	63	1	92
SCU	Static	Middle	Incorporated	63	2	97
SCU	Static	Middle	Incorporated	63	3	99
SCU	Static	Middle	Incorporated	70	1	85
SCU	Static	Middle	Incorporated	70	2	100
SCU	Static	Middle	Incorporated	70	3	90
SCU	Static	Surface	Surface	7	1	93
SCU	Static	Thatch	Surface	7	1	92
SCU	Static	Surface	Surface	7	2	72
SCU	Static	Thatch	Surface	7	2	84
SCU	Static	Surface	Surface	7	3	76
SCU	Static	Thatch	Surface	7	3	84
SCU	Static	Surface	Surface	14	1	93
SCU	Static	Thatch	Surface	14	2	92
SCU	Static	Surface	Surface	14	2	100
SCU	Static	Thatch	Surface	14	3	90
SCU	Static	Surface	Surface	14	3	89
SCU	Static	Thatch	Surface	21	1	92
SCU	Static	Surface	Surface	21	1	89
SCU	Static	Surface	Surface	21	2	82
SCU	Static	Thatch	Surface	21	2	91
SCU	Static	Thatch	Surface	21	3	81
SCU	Static	Surface	Surface	21	3	80
SCU	Static	Thatch	Surface	28	1	91
SCU	Static	Surface	Surface	28	1	93
SCU	Static	Thatch	Surface	28	2	94
SCU	Static	Surface	Surface	28	2	91
SCU	Static	Surface	Surface	28	3	80
SCU	Static	Thatch	Surface	28	3	94
SCU	Static	Surface	Surface	35	1	94
SCU	Static	Thatch	Surface	35	1	90
SCU	Static	Thatch	Surface	35	2	77
SCU	Static	Surface	Surface	35	2	89
SCU	Static	Thatch	Surface	35	3	100
SCU	Static	Surface	Surface	35	3	88
SCU	Static	Thatch	Surface	42	1	78
SCU	Static	Surface	Surface	42	1	92
SCU	Static	Surface	Surface	42	2	79
SCU	Static	Thatch	Surface	42	2	97
SCU	Static	Thatch	Surface	42	3	84
SCU	Static	Surface	Surface	42	3	87
SCU	Static	Thatch	Surface	49	1	92
SCU	Static	Surface	Surface	49	1	93
SCU	Static	Thatch	Surface	49	2	99
SCU	Static	Surface	Surface	49	2	100
SCU	Static	Surface	Surface	49	3	102
SCU	Static	Thatch	Surface	49	3	99
SCU	Static	Thatch	Surface	56	1	95
SCU	Static	Surface	Surface	56	1	99
SCU	Static	Surface	Surface	56	2	96
SCU	Static	Thatch	Surface	56	3	95
SCU	Static	Surface	Surface	56	3	86
SCU	Static	Surface	Surface	63	1	96
SCU	Static	Thatch	Surface	63	1	98
SCU	Static	Surface	Surface	63	2	98
SCU	Static	Thatch	Surface	63	2	89
SCU	Static	Thatch	Surface	63	3	95
SCU	Static	Surface	Surface	63	3	95
SCU	Static	Thatch	Surface	70	1	94
SCU	Static	Surface	Surface	70	1	99
SCU	Static	Thatch	Surface	70	2	92
SCU	Static	Surface	Surface	70	2	94
SCU	Static	Thatch	Surface	70	3	93
SCU	Static	Surface	Surface	70	3	94

## Sheet: Experiment 2
Fertilizer	Temperature	Placement	Moisture_trt	DAF	Rep	Nreleased_outliers removed
PCU 120	Fluctuating	Hanging bag	1	24	1	16
PCU 120	Fluctuating	Hanging bag	1	24	2	16
PCU 120	Fluctuating	Hanging bag	1	24	3	25
PCU 120	Fluctuating	Hanging bag	1	46	1	27
PCU 120	Fluctuating	Hanging bag	1	46	2	26
PCU 120	Fluctuating	Hanging bag	1	46	3	26
PCU 120	Fluctuating	Hanging bag	1	75	1	27
PCU 120	Fluctuating	Hanging bag	1	75	2	29
PCU 120	Fluctuating	Hanging bag	1	75	3	24
PCU 120	Fluctuating	Hanging bag	3	24	1	19
PCU 120	Fluctuating	Hanging bag	3	24	2	19
PCU 120	Fluctuating	Hanging bag	3	24	3	26
PCU 120	Fluctuating	Hanging bag	3	46	1	21
PCU 120	Fluctuating	Hanging bag	3	46	2	25
PCU 120	Fluctuating	Hanging bag	3	46	3	21
PCU 120	Fluctuating	Hanging bag	3	75	1	28
PCU 120	Fluctuating	Hanging bag	3	75	2	19
PCU 120	Fluctuating	Hanging bag	3	75	3	29
PCU 120	Static	Hanging bag	1	24	1	11
PCU 120	Static	Hanging bag	1	24	2	12
PCU 120	Static	Hanging bag	1	24	3	8
PCU 120	Static	Hanging bag	1	46	1	10
PCU 120	Static	Hanging bag	1	46	2	11
PCU 120	Static	Hanging bag	1	46	3	13
PCU 120	Static	Hanging bag	1	75	1	13
PCU 120	Static	Hanging bag	1	75	2	11
PCU 120	Static	Hanging bag	1	75	3	14
PCU 120	Static	Hanging bag	3	24	1	10
PCU 120	Static	Hanging bag	3	24	2	10
PCU 120	Static	Hanging bag	3	24	3	11
PCU 120	Static	Hanging bag	3	46	1	10
PCU 120	Static	Hanging bag	3	46	2	10
PCU 120	Static	Hanging bag	3	46	3	11
PCU 120	Static	Hanging bag	3	75	1	13
PCU 120	Static	Hanging bag	3	75	2	11
PCU 120	Static	Hanging bag	3	75	3	13
PCU 120	Fluctuating	Incorporated	1	24	1	35
PCU 120	Fluctuating	Incorporated	1	24	2	21
PCU 120	Fluctuating	Incorporated	1	24	3	25
PCU 120	Fluctuating	Incorporated	1	46	1	52
PCU 120	Fluctuating	Incorporated	1	46	2	34
PCU 120	Fluctuating	Incorporated	1	46	3	29
PCU 120	Fluctuating	Incorporated	1	75	1	64
PCU 120	Fluctuating	Incorporated	1	75	2	72
PCU 120	Fluctuating	Incorporated	1	75	3	72
PCU 120	Fluctuating	Incorporated	3	24	1	18
PCU 120	Fluctuating	Incorporated	3	24	2	32
PCU 120	Fluctuating	Incorporated	3	24	3	25
PCU 120	Fluctuating	Incorporated	3	46	1	51
PCU 120	Fluctuating	Incorporated	3	46	2	43
PCU 120	Fluctuating	Incorporated	3	46	3	29
PCU 120	Fluctuating	Incorporated	3	75	1	75
PCU 120	Fluctuating	Incorporated	3	75	2	68
PCU 120	Fluctuating	Incorporated	3	75	3	64
PCU 120	Static	Incorporated	1	24	1	26
PCU 120	Static	Incorporated	1	24	2	36
PCU 120	Static	Incorporated	1	24	3	25
PCU 120	Static	Incorporated	1	46	1	36
PCU 120	Static	Incorporated	1	46	2	27
PCU 120	Static	Incorporated	1	46	3	38
PCU 120	Static	Incorporated	1	75	1	47
PCU 120	Static	Incorporated	1	75	2	54
PCU 120	Static	Incorporated	1	75	3	40
PCU 120	Static	Incorporated	3	24	1	34
PCU 120	Static	Incorporated	3	24	2	44
PCU 120	Static	Incorporated	3	24	3	44
PCU 120	Static	Incorporated	3	46	1	27
PCU 120	Static	Incorporated	3	46	2	33
PCU 120	Static	Incorporated	3	46	3	25
PCU 120	Static	Incorporated	3	75	1	40
PCU 120	Static	Incorporated	3	75	2	44
PCU 120	Static	Incorporated	3	75	3	62
PCU 120	Fluctuating	Surface	1	24	1	77
PCU 120	Fluctuating	Surface	1	24	2	60
PCU 120	Fluctuating	Surface	1	24	3	66
PCU 120	Fluctuating	Surface	1	46	1	83
PCU 120	Fluctuating	Surface	1	46	2	86
PCU 120	Fluctuating	Surface	1	46	3	92
PCU 120	Fluctuating	Surface	1	75	1	95
PCU 120	Fluctuating	Surface	1	75	2	86
PCU 120	Fluctuating	Surface	1	75	3	97
PCU 120	Fluctuating	Surface	3	24	1	60
PCU 120	Fluctuating	Surface	3	24	2	74
PCU 120	Fluctuating	Surface	3	24	3	74
PCU 120	Fluctuating	Surface	3	46	1	89
PCU 120	Fluctuating	Surface	3	46	2	91
PCU 120	Fluctuating	Surface	3	46	3	88
PCU 120	Fluctuating	Surface	3	75	1	90
PCU 120	Fluctuating	Surface	3	75	2	90
PCU 120	Fluctuating	Surface	3	75	3	89
PCU 120	Static	Surface	1	24	1	24
PCU 120	Static	Surface	1	24	2	13
PCU 120	Static	Surface	1	24	3	13
PCU 120	Static	Surface	1	46	1	16
PCU 120	Static	Surface	1	46	2	18
PCU 120	Static	Surface	1	46	3	25
PCU 120	Static	Surface	1	75	1	23
PCU 120	Static	Surface	1	75	2	29
PCU 120	Static	Surface	1	75	3	32
PCU 120	Static	Surface	3	24	1	18
PCU 120	Static	Surface	3	24	2	14
PCU 120	Static	Surface	3	24	3	23
PCU 120	Static	Surface	3	46	1	30
PCU 120	Static	Surface	3	46	2	22
PCU 120	Static	Surface	3	46	3	22
PCU 120	Static	Surface	3	75	1	27
PCU 120	Static	Surface	3	75	2	22
PCU 120	Static	Surface	3	75	3	33
PCU 75	Fluctuating	Hanging bag	1	24	1	22
PCU 75	Fluctuating	Hanging bag	1	24	2	19
PCU 75	Fluctuating	Hanging bag	1	24	3	23
PCU 75	Fluctuating	Hanging bag	1	46	1	19
PCU 75	Fluctuating	Hanging bag	1	46	2	21
PCU 75	Fluctuating	Hanging bag	1	46	3	30
PCU 75	Fluctuating	Hanging bag	1	75	1	30
PCU 75	Fluctuating	Hanging bag	1	75	2	26
PCU 75	Fluctuating	Hanging bag	1	75	3	26
PCU 75	Fluctuating	Hanging bag	3	24	1	13
PCU 75	Fluctuating	Hanging bag	3	24	2	15
PCU 75	Fluctuating	Hanging bag	3	24	3	21
PCU 75	Fluctuating	Hanging bag	3	46	1	28
PCU 75	Fluctuating	Hanging bag	3	46	2	23
PCU 75	Fluctuating	Hanging bag	3	46	3	28
PCU 75	Fluctuating	Hanging bag	3	75	1	26
PCU 75	Fluctuating	Hanging bag	3	75	2	26
PCU 75	Fluctuating	Hanging bag	3	75	3	20
PCU 75	Static	Hanging bag	1	24	1	10
PCU 75	Static	Hanging bag	1	24	2	12
PCU 75	Static	Hanging bag	1	24	3	11
PCU 75	Static	Hanging bag	1	46	1	12
PCU 75	Static	Hanging bag	1	46	2	12
PCU 75	Static	Hanging bag	1	46	3	10
PCU 75	Static	Hanging bag	1	75	1	10
PCU 75	Static	Hanging bag	1	75	2	12
PCU 75	Static	Hanging bag	1	75	3	15
PCU 75	Static	Hanging bag	3	24	1	9
PCU 75	Static	Hanging bag	3	24	2	15
PCU 75	Static	Hanging bag	3	24	3	8
PCU 75	Static	Hanging bag	3	46	1	13
PCU 75	Static	Hanging bag	3	46	2	13
PCU 75	Static	Hanging bag	3	46	3	12
PCU 75	Static	Hanging bag	3	75	1	11
PCU 75	Static	Hanging bag	3	75	2	10
PCU 75	Static	Hanging bag	3	75	3	11
PCU 75	Fluctuating	Incorporated	1	24	1	53
PCU 75	Fluctuating	Incorporated	1	24	2	41
PCU 75	Fluctuating	Incorporated	1	24	3	61
PCU 75	Fluctuating	Incorporated	1	46	1	66
PCU 75	Fluctuating	Incorporated	1	46	2	60
PCU 75	Fluctuating	Incorporated	1	46	3	71
PCU 75	Fluctuating	Incorporated	1	75	1	87
PCU 75	Fluctuating	Incorporated	1	75	2	95
PCU 75	Fluctuating	Incorporated	1	75	3	78
PCU 75	Fluctuating	Incorporated	3	24	1	46
PCU 75	Fluctuating	Incorporated	3	24	2	53
PCU 75	Fluctuating	Incorporated	3	24	3	63
PCU 75	Fluctuating	Incorporated	3	46	1	60
PCU 75	Fluctuating	Incorporated	3	46	2	56
PCU 75	Fluctuating	Incorporated	3	46	3	75
PCU 75	Fluctuating	Incorporated	3	75	1	95
PCU 75	Fluctuating	Incorporated	3	75	2	84
PCU 75	Fluctuating	Incorporated	3	75	3	100
PCU 75	Static	Incorporated	1	24	1	30
PCU 75	Static	Incorporated	1	24	2	26
PCU 75	Static	Incorporated	1	24	3	29
PCU 75	Static	Incorporated	1	46	1	37
PCU 75	Static	Incorporated	1	46	2	48
PCU 75	Static	Incorporated	1	46	3	33
PCU 75	Static	Incorporated	1	75	1	77
PCU 75	Static	Incorporated	1	75	2	89
PCU 75	Static	Incorporated	1	75	3	59
PCU 75	Static	Incorporated	3	24	1	30
PCU 75	Static	Incorporated	3	24	2	28
PCU 75	Static	Incorporated	3	24	3	25
PCU 75	Static	Incorporated	3	46	1	50
PCU 75	Static	Incorporated	3	46	2	31
PCU 75	Static	Incorporated	3	46	3	28
PCU 75	Static	Incorporated	3	75	1	69
PCU 75	Static	Incorporated	3	75	2	81
PCU 75	Static	Incorporated	3	75	3	84
PCU 75	Fluctuating	Surface	1	24	1	70
PCU 75	Fluctuating	Surface	1	24	2	70
PCU 75	Fluctuating	Surface	1	24	3	59
PCU 75	Fluctuating	Surface	1	46	1	85
PCU 75	Fluctuating	Surface	1	46	2	90
PCU 75	Fluctuating	Surface	1	46	3	92
PCU 75	Fluctuating	Surface	1	75	1	91
PCU 75	Fluctuating	Surface	1	75	2	85
PCU 75	Fluctuating	Surface	1	75	3	87
PCU 75	Fluctuating	Surface	3	24	1	55
PCU 75	Fluctuating	Surface	3	24	2	56
PCU 75	Fluctuating	Surface	3	24	3	64
PCU 75	Fluctuating	Surface	3	46	1	93
PCU 75	Fluctuating	Surface	3	46	2	91
PCU 75	Fluctuating	Surface	3	46	3	84
PCU 75	Fluctuating	Surface	3	75	1	85
PCU 75	Fluctuating	Surface	3	75	2	88
PCU 75	Fluctuating	Surface	3	75	3	89
PCU 75	Static	Surface	1	24	1	11
PCU 75	Static	Surface	1	24	2	14
PCU 75	Static	Surface	1	24	3	13
PCU 75	Static	Surface	1	46	1	25
PCU 75	Static	Surface	1	46	2	24
PCU 75	Static	Surface	1	46	3	16
PCU 75	Static	Surface	1	75	1	20
PCU 75	Static	Surface	1	75	2	18
PCU 75	Static	Surface	1	75	3	25
PCU 75	Static	Surface	3	24	1	12
PCU 75	Static	Surface	3	24	2	16
PCU 75	Static	Surface	3	24	3	18
PCU 75	Static	Surface	3	46	1	26
PCU 75	Static	Surface	3	46	2	26
PCU 75	Static	Surface	3	46	3	27
PCU 75	Static	Surface	3	75	1	20
PCU 75	Static	Surface	3	75	2	30
PCU 75	Static	Surface	3	75	3	22

## Sheet: Measured vs Actual
Experiment	Fertilizer	OrthogPosition	location	a	p_value_a	b	p_value_b	r.squared	ID	model	d_to_80	expected_20
1	Duration 120	Surface	Fluctuating	42.0444	0	1.0873	0.01	0.234988	Surface-Fluctuating	y = 42 + 1.09x	34.908	120
1	Duration 120	Incorporated	Fluctuating	4.45301	0.31	0.721341	0	0.757417	Incorporated-Fluctuating	y = 4 + 0.72x	104.731	120
1	Duration 180	Surface	Fluctuating	13.5375	0.04	1.99726	0	0.739446	Surface-Fluctuating	y = 14 + 2x	33.2769	180
1	Duration 180	Incorporated	Fluctuating	16.4218	0	0.557422	0	0.715813	Incorporated-Fluctuating	y = 16 + 0.56x	114.057	180
1	Duration 45	Surface	Fluctuating	33.1869	0	1.77124	0	0.79426	Surface-Fluctuating	y = 33 + 1.77x	26.4295	45
1	Duration 45	Incorporated	Fluctuating	53.7938	0	0.300527	0.23	0.079122	Incorporated-Fluctuating	y = 54 + 0.3x	87.201	45
1	Duration 75	Surface	Fluctuating	51.4519	0	0.870899	0.08	0.126851	Surface-Fluctuating	y = 51 + 0.87x	32.7801	75
1	Duration 75	Incorporated	Fluctuating	24.1613	0	0.747929	0	0.633894	Incorporated-Fluctuating	y = 24 + 0.75x	74.6578	75
2	Duration 120	Surface	Fluctuating	61.9818	0	0.426813	0	0.638489	Surface-Fluctuating	y=62 + 0.43x	42.2156	120
2	Duration 120	Incorporated	Fluctuating	3.60791	0.44	0.855239	0	0.856564	Incorporated-Fluctuating	y=4 + 0.86x	89.3225	120
2	Duration 75	Surface	Fluctuating	57.1928	0	0.464977	0	0.559167	Surface-Fluctuating	y=57 + 0.46x	49.0502	75
2	Duration 75	Incorporated	Fluctuating	33.6901	0	0.732849	0	0.80359	Incorporated-Fluctuating	y=34 + 0.73x	63.1916	75

## Sheet: Comparison of Methods
		Urease method (experiment 1)	Total N method (experiment 2)	Average		Standard Deviation
Sample	Replicate	% Total N	% Total N	urease method	Total N method	urease method	Total N method
PCU 45 (43-0-0)	1	42.3	42.9887	42.3817	42.673	1.12627	0.461624
PCU 45 (43-0-0)	2	43.5466	42.8871
PCU 45 (43-0-0)	3	41.2985	42.1432
5% N solution	1	4.4235	5.0122	4.56837	5.00907	1.30355	0.115932
5% N solution	2	3.3433	5.1234
5% N solution	3	5.9383	4.8916
A comparison done between two different methods for testing N release. A known amount of PCU fertilizers (10 granules) were weighted out and placed into vials and split open.
Experiment 1: For the urease method, the vials were filled to a volume of 145 ml with a 0.28 N sodium acetate buffer at pH 4.7 1. Approximtly 0.05 grams of urease enzyme powder was added to the solution. The solution was stored at room temperature for 7 days. One ml of solution was diluted with diluted HCl solution and anlayzed for ammonum and nitrate colorimetrically using a Lachat (Lachat Instr…
Experiment 2: For the Total N method, after splitting open granules, vials were filled with 50 ml with ultra-pure deionized water. An analysis was done on a diluted amount of soltion (10 ml of orginal solutoin was added to 490 ml of unltra-pure dionized water) for total N with a liquid combustion anaylzer (Elemental Analyzer, Vario EL Cube (CN), Elementar, Langenselbold, Germany).
This process was repeated using a standardized 5% N solution.

## Sheet: Summary Statistics
Experiment 1
Model:
Nreleased2 ~ Fert * location * week * OrthogPosition
Df Sum of Sq RSS AIC F value Pr(>F)
<none> 165318 6014.8
Fert 6 125053 290372 6677.6 143.9753 < 2.2e-16 ***
location 1 3493 168812 6037.9 24.1305 1.031e-06 ***
week 1 50652 215971 6333.0 349.9006 < 2.2e-16 ***
OrthogPosition 1 138 165456 6013.8 0.9501 0.3299037
Fert:location 6 5580 170899 6042.6 6.4245 1.135e-06 ***
Fert:week 6 4728 170047 6036.6 5.4436 1.455e-05 ***
location:week 1 13293 178612 6105.5 91.8290 < 2.2e-16 ***
Fert:OrthogPosition 6 7982 173300 6059.3 9.1895 7.582e-10 ***
location:OrthogPosition 1 1082 166401 6020.6 7.4762 0.0063485 **
week:OrthogPosition 1 4128 169447 6042.4 28.5185 1.119e-07 ***
Fert:location:week 6 7656 172975 6057.0 8.8148 2.055e-09 ***
Fert:location:OrthogPosition 6 3777 169095 6029.9 4.3485 0.0002382 ***
Fert:week:OrthogPosition 6 4971 170289 6038.3 5.7229 7.063e-06 ***
location:week:OrthogPosition 1 5741 171059 6053.7 39.6560 4.313e-10 ***
Fert:location:week:OrthogPosition 6 3555 168873 6028.3 4.0925 0.0004527 ***
---
Signif. codes: 0 ‘***’ 0.001 ‘**’ 0.01 ‘*’ 0.05 ‘.’ 0.1 ‘ ’ 1
Residual standard error: 12.03 on 1142 degrees of freedom
(51 observations deleted due to missingness)
Multiple R-squared: 0.853, Adjusted R-squared: 0.8459
F-statistic: 120.5 on 55 and 1142 DF, p-value: < 2.2e-16
Experiment 2
Model:
N_release ~ DAF * Placement * Temp.Regime * Product
Df Sum of Sq RSS AIC F value Pr(>F)
<none> 8179.5 832.97
DAF 1 12503.3 20682.9 1031.34 293.4939 < 2.2e-16 ***
Placement 2 3500.1 11679.6 905.91 41.0790 1.409e-15 ***
Temp.Regime 1 3438.2 11617.7 906.76 80.7052 2.451e-16 ***
Product 1 0.5 8180.0 830.98 0.0113 0.9154959
DAF:Placement 2 6442.7 14622.2 954.44 75.6154 < 2.2e-16 ***
DAF:Temp.Regime 1 746.9 8926.4 849.84 17.5320 4.301e-05 ***
Placement:Temp.Regime 2 3037.8 11217.3 897.19 35.6529 6.803e-14 ***
DAF:Product 1 202.8 8382.3 836.26 4.7596 0.0303494 *
Placement:Product 2 41.4 8221.0 830.06 0.4863 0.6156511
Temp.Regime:Product 1 515.3 8694.9 844.17 12.0967 0.0006248 ***
DAF:Placement:Temp.Regime 2 122.2 8301.7 832.17 1.4340 0.2408954
DAF:Placement:Product 2 450.4 8629.9 840.55 5.2862 0.0058240 **
DAF:Temp.Regime:Product 1 312.3 8491.9 839.06 7.3318 0.0073859 **
Placement:Temp.Regime:Product 2 1594.7 9774.2 867.44 18.7159 3.751e-08 ***
DAF:Placement:Temp.Regime:Product 2 1029.9 9209.4 854.58 12.0872 1.137e-05 ***
---
Signif. codes: 0 ‘***’ 0.001 ‘**’ 0.01 ‘*’ 0.05 ‘.’ 0.1 ‘ ’ 1
Residual standard error: 6.527 on 192 degrees of freedom
Multiple R-squared: 0.9489, Adjusted R-squared: 0.9427
F-statistic: 154.9 on 23 and 192 DF, p-value: < 2.2e-16
